# Supplementary material for: Communities of Endophytic Sebacinales Associated with Roots of Herbaceous Plants in Agricultural and Grassland Ecosystems Are Dominated by Serendipita herbamans sp. nov
Source: PLoS One. 2014 Apr 17;9(4):e94676. doi: 10.1371/journal.pone.0094676 (PMC3990532; doi:10.1371/journal.pone.0094676)
Supplement: Table S3 — Sebacinales building basidiomata or strains isolated in culture are classified into Sebacinales groups A and B. The respective GenBank accession number, Herbarium Tubingense (TUB) number/strain designation, collector(s) with collection/isolation number, basidiomata substrate/isolation source and country of collection are given. New sequences in this study use the acronymous KF. Asterisks indicate that only an ITS sequence was available. (XLS) [file pone.0094676.s003.xls]

## Sheet: Tabelle1
	Species	GenBank accession no.	Herbarium voucher / Strain designation	Collected by / Isolated by	Substrate / Isolation source	Country
Group A	Craterocolla cerasi (Schumach.) Bref.	KF061265		R. Kautt (FO 42814)	on Prunus avium trunk	Germany
	Efibulobasidium albescens (Sacc. & Malbr.) K. Wells	KF061263	TUB 020201	P. Welt	on Fallopia japonica litter	Germany
	Efibulobasidium rolleyi (L.S. Olive) K. Wells	AY509550		R.J. Bandoni (RJB794)	?	Canada
	Chaetospermum camelliae Agnihothr.	JQ794486*		X.M. Tan et al. (CL-1)	isolated from roots of Coelogyne leucantha	China
	Sebacina allantoidea R. Kirschner & Oberw.	KF061266		R. Kirschner (RoKi 179)	on Spiraea trunk	Germany
	Sebacina dimitica Oberw.	KF061272	TUB 019988	K. Riess (AT 12)	on dead wood; under Picea abies	Austria
	Sebacina epigaea (Berk. & Broome) Bourdot & Galzin [Lineage 1]	JQ665485	TUB 019823	K. Riess (BA 4)	on soil; under Picea abies	Germany
	Sebacina epigaea (Berk. & Broome) Bourdot & Galzin [Lineage 2]	JQ665516	TUB 019829	K. Riess (HO 1)	on soil; under Carpinus betulus, Corylus avellana, Fagus sylvatica and Quercus robur	Germany
	Sebacina epigaea (Berk. & Broome) Bourdot & Galzin [Lineage 3]	JQ665515	TUB 019830	K. Riess (NV 6)	on soil; under Picea abies and Pinus sylvestris	Germany
	Sebacina incrustans (Pers. ex Fr.) Tul. [Lineage 1]	JQ665534	TUB 019604	K. Riess (EA 1)	on moss; under Fagus sylvatica, Larix decidua and Picea abies	Germany
	Sebacina incrustans (Pers. ex Fr.) Tul. [Lineage 2]	JQ665554	TUB 019634	K. Riess (BA 1)	on Picea abies litter; under Picea abies	Germany
	Sebacina incrustans (Pers. ex Fr.) Tul. [Lineage 3]	JQ665563	TUB 019646	K. Riess (HO 2)	on Fagus sylvatica litter; under Carpinus betulus, Corylus avellana, Fagus sylvatica and Quercus robur	Germany
	Tremellodendron pallidum Burt	AF384862		S.R. Lim & M.L. Berbee (Kwells 3859)	?	Canada
	Tremelloscypha gelatinosa (Murrill) Oberw. & K. Wells	KF061279		L. Montoya (4353)	under Gymnopodium floribundum	Mexico
	Tremellostereum dichroum (Lloyd) Ryvarden	KF061282		L. Ryvarden (45376)	on dead deciduous wood	Belize
Group B	Piriformospora indica Sav. Verma, Aj. Varma, Rexer, G. Kost & P. Franken	KF061284	DSM 11827	S. Verma et al.	isolated from soil in the rhizosphere of Prosopis juliflora and Ziziphus nummularia	India
	Serendipita herbamans sp. nov. K. Riess, Oberw., Garnica	KF061285	DSM 27534	K. Riess, S. Garnica	isolated from non-ectomycorrhizal fine roots of Bistorta vivipara (Polygonaceae)	Germany
	Serendipita vermifera (Oberw.) P. Roberts	DQ278945*	CBS 572.83	J.H. Warcup (0750)	isolated from roots of Caladenia dilatata	Australia
	Serendipita vermifera (Oberw.) P. Roberts	EU625991	MAFF 305827	J.H. Warcup (0140)	isolated from roots of Eriochilus cucullatus	Australia
	Serendipita vermifera (Oberw.) P. Roberts	DQ520096	MAFF 305828	J.H. Warcup (0693)	isolated from roots of Eriochilus cucullatus	Australia
	Serendipita vermifera (Oberw.) P. Roberts	EU625995	MAFF 305829	J.H. Warcup (0714)	isolated from roots of Eriochilus scaber	Australia
	Serendipita vermifera (Oberw.) P. Roberts	EU626002	MAFF 305830	J.H. Warcup (0723)	isolated from roots of Cyrtostylis reniformis	Australia
	Serendipita vermifera (Oberw.) P. Roberts	KF061286	MAFF 305831	J.H. Warcup (0733)	isolated from roots of Cyrtostylis reniformis	Australia
	Serendipita vermifera (Oberw.) P. Roberts	KF061287	MAFF 305832	J.H. Warcup (0748)	isolated from roots of Caladenia reticulata	Australia
	Serendipita vermifera (Oberw.) P. Roberts	KF061288	MAFF 305833	J.H. Warcup (0750)	isolated from roots of Caladenia dilatata	Australia
	Serendipita vermifera (Oberw.) P. Roberts	KF061289	MAFF 305834	J.H. Warcup (0768)	isolated from roots of Glossodia minor	Australia
	Serendipita vermifera (Oberw.) P. Roberts	DQ983814*	MAFF 305835	J.H. Warcup (0770)	isolated from roots of Caladenia catenata	Australia
	Serendipita vermifera (Oberw.) P. Roberts	DQ983815	MAFF 305837	J.H. Warcup (0846)	isolated from roots of Caladenia dilatata	Australia
	Serendipita vermifera (Oberw.) P. Roberts	DQ983816	MAFF 305838	J.H. Warcup (0907)	isolated from roots of Caladenia tesselata	Australia
	Serendipita vermifera (Oberw.) P. Roberts	KF061290	MAFF 305839	J.H. Warcup (0914)	isolated from soil in the rhizosphere of Phyllanthus calycinus	Australia
	Serendipita vermifera (Oberw.) P. Roberts	KF061291	MAFF 305840	J.H. Warcup (0915)	isolated from roots of Caladenia patersonii	Australia
	Serendipita vermifera (Oberw.) P. Roberts	KF061292	MAFF 305841	J.H. Warcup (0963)	isolated from roots of Microtis rara	Australia
	Serendipita vermifera (Oberw.) P. Roberts	KF061298	MAFF 305842	J.H. Warcup (0977)	isolated from roots of Microtis unifolia	Australia
